# Supplementary material for: Transcriptome Characterization by RNA-seq Unravels the Mechanisms of Butyrate-Induced Epigenomic Regulation in Bovine Cells
Source: PLoS One. 2012 May 15;7(5):e36940. doi: 10.1371/journal.pone.0036940 (PMC3352864; doi:10.1371/journal.pone.0036940)
Supplement: Table S3 — Biological Functions induced by butyrate. (XLSX) [file pone.0036940.s003.xlsx]

## Sheet: Sheet0
	© 2000-2012 Ingenuity Systems, Inc. All rights reserved.
Category	p-value	Molecules
Cell Death	7.27E-49-1.13E-04	TGFBR1,VAC14,TXNDC5,ARNT2,BEX2,SMARCB1,WWOX,EXOC2,ADA,PPM1A,GNA13,ETS1,PDIA2,IL4R,NFKB2,CDH5,BRE,DDIT3,C9,AQP3,C9orf86,NOTCH2,ARRB1,CLDN4,BNIP1,GLP2R,PKM2,CERS1,SOAT1,CHP2,CLCN2,CBS,ENO1,FER,NR4A1,SFN,EYA1,PINK1,ING5,SMAD3,INSL6,F2,E2F6,PLCD3,WTAP,C8orf4,SNN,NSMAF,BIRC3,ING2,TEK,MDN1,CDKN2D,BMX,STX1A,ANGPTL1,ADI1 (includes EG:104923),TCHP,IGF2,CALB2,TRPS1,GNRH1,SPATA2,INSR,NOS1,CLIC4,HDGF,LAMTOR3…
Gene Expression	9.41E-48-5.38E-05	RPL27A,TGFBR1,BEX2,ARNT2,GNB1,HOXB7,JUB,SMARCB1,ADA,PPM1A,GNA13,DMAP1,ETS1,IL4R,ACACB,PDHA2,NFKB2,TCEA2,TRRAP,HNRNPAB,ECSIT,DDIT3,BAZ2A,SPEN,NOTCH2,ARRB1,RBMX,IBTK,TCEA1,MYNN,GTF2H3,SOAT1,GPR183,ENO1,NR4A1,ING5,HES5,NUDT6,SMAD3,ZFP36L1,ZNF350,F2,TBX18,E2F6,WTAP,ING2,IGF2,BRWD1,POLR2E,GNRH1,TRPS1,INSR,MDFI,NOS1,ZP3,CCNH,MEF2A,ERG,BTK,SMYD1,ELP2,MEF2C,BRPF1,ING1,MED24,HSF4,PIM2,GFPT1,POLR2F,DDX25,C…
Cellular Growth and Proliferation	4.88E-39-1.13E-04	RNF139,TGFBR1,BEX2,ARNT2,LAMC1,GNB1,HOXB7,JUB,WWOX,SMARCB1,ADA,PPM1A,ATP5F1,SART3,ETS1,IL4R,NFKB2,MYL9,CDH5,TRRAP,HNRNPAB,ECSIT,DDIT3,C9,C9orf86,NOTCH2,CLDN4,GLP2R,SLC12A6,PKM2,CERS1,SOAT1,GPR183,NOV,ENO1,TBC1D8,FBXO2,NR4A1,WBP2,TOE1,SFN,EYA1,ING5,HES5,NUDT6,SMAD3,ZFP36L1,ZNF350,SLC7A4,F2,TBX18,PLCD3,WTAP,MSI1 (includes EG:17690),C8orf4,ING2,TEK,EPHA1,KDM2B,CDKN2D,PGAM2,BMX,ANGPTL1,TCHP,PIK3R3,DY…
Cellular Assembly and Organization	1.49E-28-1.09E-04	TGFBR1,SPAG16,GNB1,LAMC1,JUB,GLB1,GORASP2,SMARCB1,ARPC1A,GNA13,CDK5RAP3,TMEM67,CORO1C,ARHGEF18,ELMO2,HEXA,SEPT9,BAZ2A,ARRB1,WNT7A,PELO,BNIP1,LLGL1,AMOT,RNF19A,PKM2,AKAP5,EXOC7,EVI5L,KPNB1,PEX5,FER,HAUS7,AP1G1,SMAD3,DPYSL4,FCGR1A,F2,TIAM1,NUMA1,STK38L,CEP68,RAD54L,KANK1,GNRH1,NOS1,HPS5,RAB23,NEDD1,CSRP1,CUL3 (includes EG:26554),PLDN,DNAAF1,TIMP3,PLAUR,TAF6L,SMYD1,SPARC,MYBPC3,MAEA,CTGF,CEP120,PPP2…
Cellular Function and Maintenance	1.49E-28-1.09E-04	TGFBR1,SPAG16,JUB,GLB1,EXOC2,ADA,GNA13,ETS1,IL4R,TMEM67,CORO1C,CDH5,ARHGEF18,DDIT3,AQP3,ARRB1,BNIP1,GC,RNF19A,MTMR3,PKM2,EXOC7,KPNB1,CLCN2,CHP2,CBS,FER,AP1G1,PINK1,SMAD3,F2,IL18R1,SV2A,LSR,EPHA1,CDKN2D,CEP68,STX1A,IGF2,GNRH1,COMMD1,INSR,RHAG,ZP3,NEDD1,TIMP3,HERPUD1,BTK,MEF2C,PIM2,MAEA,CTGF,MSRB2,PPP2CA,MAPK3,CTSL2,MCL1,PIK3C2B,ACAP1,NEFH,THBD,SLC2A4,POU4F3,SYTL2,NRP1 (includes EG:18186),CNN2,SIGI…
Cell Cycle	5.86E-28-1.08E-04	TGFBR1,BEX2,TRIM32,XRCC2,JUB,GORASP2,WWOX,SMARCB1,JARID2,PPM1A,GNA13,CDK5RAP3,ETS1,CCNE2,IL4R,IGFBP5,ZEB1,ZBTB5,MASTL,PLAG1,CDH5,TRRAP,BRE,MORC3,DYRK2,CDKL1,DDIT3,C9,SEPT9,BAZ2A,DMTF1,NOTCH2,ARRB1,PELO,PROS1,MOV10L1,ID3 (includes EG:15903),BUB1 (includes EG:100307076),NR4A1,HAUS7,SFN,POU5F1,PPARA,FOXO4,INHA,ING5,MLLT6,SMAD3,C13orf15,INSL6,F2,E2F6,CASC1,ZWINT,ING2,NUMA1,TBX19,KDM2B,CDK3,CDKN2D,STK…
Molecular Transport	1.54E-24-7.29E-05	THOC2,SERINC5,VAC14,CP,POR,SLC25A22,EXOC3L1,GLB1,OSTalpha,CYTH1,WWOX,ADA,EXOC2,PPM1A,IL4R,ACACB,NUP107,CDH5,ANKH,SLC27A1,APOD,SLC10A1,SLC1A5,HEXA,KCNQ1,AQP3,LNPEP,APOC3,GC,KCNG3,SLC39A7,SLC12A6,PKM2,AKAP5,AP1M2,CERS1,IPO7,EXOC7,SOAT1,XPOT,KPNB1,GPAM,MARCKSL1,CHP2,CLCN2,CBS,PTH1R,NR4A1,AP1G1,PPARA,FOXO4,INHA,AHSP,CA4,SMAD3,TRPM8,SLC7A4,F2,SV2A,CEP57,LSR,ABCC8,NSMAF,SMG6,C1QTNF2,CDKN2D,SGCB,SLC16A8…
Post-Translational Modification	4.02E-23-2.66E-05	RNF139,TGFBR1,SKAP2,LAMC1,TRIM32,MERTK,JUB,STK10,MARCH2,PPM1A,PCBD1,MORC3,DYRK2,CDKL1,UBE4A,PTPN4,ARRB1,LLGL1,CDK17,IBTK,MTMR3,UBE3C,GTF2H3,AKAP5,PPM1M,EPHB4,BUB1 (includes EG:100307076),PEX5,SENP6,FBXO2,FER,SFN,EYA1,PINK1,HES5,FBXO25,TRPM8,C13orf15,F2,MTMR2,BIRC3,TEK,C1QTNF2,SAMSN1,EPHA1,STK38L,BMX,MAPK12,POLR2E,GNRH1,COMMD1,INSR,MDFI,ZP3,RAB23,TOM1L1,CUL3 (includes EG:26554),PHEX,LAMTOR3,ILKAP,…
Cellular Movement	9.17E-21-1.09E-04	TPBG,TGFBR1,CCL20,LAMC1,TRIM32,GNB1,LHX6,JUB,SMARCB1,WWOX,ADA,GNA13,CDK5RAP3,GUCY1B3,ETS1,IL4R,MED1 (includes EG:19014),IGFBP5,NFKB2,ZEB1,MASTL,CDH5,THBS2,PCSK4,ALCAM,FOXF1,ELMO2,TRRAP,LTBP2,GBP1,SEPT9,SYNM,ARRB1,ARRDC3,CLDN4,LLGL1,MOV10L1,GC,AMOT,SLC12A6,PKM2,EPHB4,S100A14,LAMC2,MARCKSL1,PEX5,NOV,FER,WBP2,PPARA,FOXO4,SMAD3,ETV1,CLDN7,CBX5,INSL6,ZNF350,F2,CASC1,TEK,TIAM1,EPHA1,KDM2B,LCN2,STK38L,B…
Cellular Development	2.76E-19-1.06E-04	TGFBR1,LRG1 (includes EG:116844),BEX2,LAMC1,LHX6,HOXB7,JUB,SMARCB1,WWOX,ADA,GNA13,ETS1,IL4R,NFKB2,MYL9,CDH5,DDIT3,C9,AQP3,NOTCH2,C9orf86,LY6E,TCEA1,PKM2,CERS1,NOV,ENO1,NR4A1,WBP2,SFN,EYA1,HES5,SMAD3,ZNF350,F2,TBX18,IL18R1,TEK,EPHA1,KDM2B,CDKN2D,BMX,DYNC1H1,PIK3R3,IGF2,GNRH1,INSR,NOS1,MDFI,THOC5,CLIC4,HDGF,SH3PXD2B,ILKAP,PLDN,NFS1,TIMP3,KLK4,ERG,BTK,RRAS2,SPARC,MEF2C,HSF4,PIM2,MAEA,CTGF,TBX6,FAM20…
Cell Signaling	3.69E-16-6.18E-05	PDE6G,TGFBR1,AXIN1,GAS6,TAB2,SOS2,GMFG,IL6,SKAP2,GNB1,LAMC1,LCK,JUB,TRAF4,VAMP3,DGKG,PPM1A,GNA13,RIPK2,RGS19,HCFC1,DAPK1,SLX4 (includes EG:100001183),GUCY2D,CD3EAP,DAXX,ARAF,ARHGEF18,WASF2,PPP5C,NDST1,PKIG,ECSIT,GADD45B,IL1RL1,C9,ILK,GNG7,ARRB1,LLGL1,SLC9A3R2,PRKD2,OTUD7B,TRAF1,KPNA3,NPPC,BAK1,CSF1 (includes EG:12977),SEC14L2,SFN,PINK1,RYK,SOCS3,HES5,SMAD3,FCER1A,EDA,S100A4,RNF7,AKAP3,F2,SOX2,USP…
Carbohydrate Metabolism	1.01E-14-3.41E-05	ST6GALNAC6,SERINC5,PIK3R1,VAC14,GSK3A,IL6,DSE,GNB1,GNPNAT1,ALDOB,SMARCB1,PPM1A,AKT2,SLC2A1,NAGPA,IGFBP5,IL7,CACNA1A,PRPS2,SLC27A1,NDST1,CHST6,KLF15,GALNT7,DYRK2,APOA4,HEXA,LNPEP,PIK3C3,HEXB,FUT4,HTR2A,PKM2,PMM1,NPPC,SLC35A2,ITPKA,CSGALNACT1,MYO5A,GPAM,CSF1 (includes EG:12977),PTH1R,NR4A1,LYN,NDST2,B3GAT2,PPARA,HYAL2,FOXO4,SOCS3,DPM1 (includes EG:13480),SMAD3,PHKG2,F2,PTEN,HS6ST1,ABCC8,NAGA,IL8,C1…
DNA Replication, Recombination, and Repair	1.71E-14-2.94E-05	AKAP8L,BTC,POLA1,PIK3R1,SMARCD2,IL6,XRCC3,XRCC2,LHX6,FFAR3,SMARCB1,ADA,GUCY1B3,CCNE2,DAPK1,SLX4 (includes EG:100001183),MED1 (includes EG:19014),IGFBP5,OGG1,DCLRE1A,RAD1,THBS2,PRKACA,NEIL1,TRIAP1,BRE,TRRAP,DYRK2,DDIT3,PRDX1,PNKP,LIG4,RBBP7,DNTT,POLD4,SMARCA4,BAZ2A,ARRB1,PROS1,EXO1 (includes EG:26909),CDK2AP1,POLG2,NPPC,KAT5,TK2,ID3 (includes EG:15903),ENDOV,UACA,BAK1,RNF8,BUB1 (includes EG:100307…
Cellular Compromise	4.21E-14-1.43E-05	AGER,HSPB2,XDH,ATP2A1,RRM2B,TOR1A,GCLC,TMBIM6,NOS3,ATP2A2,GSS,EIF2A,SOD2,MTF1 (includes EG:17764),MT2A,ABCC1,ATF4,AHR,TP53 (includes EG:22059),GGT5,HSF1 (includes EG:15499),VRK2,STK25,IPCEF1,TAT,MMP2,GPX7,OGG1,ERCC8,GAB1,ERCC3,SRXN1,NEIL1,CYCS,ATOX1,MT-ND3,RXRA,TNF,MT1E,NUDT1,PRDX2,CAMK2G,HSD17B10,APOE,DDIT3,PRDX1,PNKP,NDUFB4,NRF1,ETFDH,MAP3K5,JAK2,EIF4EBP1,IDH1,CA3,CST3,NGFR,UCN,NFE2L2,BAK1,UCP3…
Protein Synthesis	1.82E-13-3.93E-05	RPL27A,ST6GALNAC6,SKAP2,TRIM32,LAMC1,JUB,PDIA2,NLRP5,IGFBP5,PCBD1,MORC3,SEPT9,LNPEP,LLGL1,GTF2H3,ProSAPiP1,PEX5,CBS,SENP6,DERL1,FBXO2,MRPL19,PINK1,PPARA,HES5,AHSP,ZFP36L1,TRPM8,F2,CEP57,LSR,MTMR2,BIRC3,TEK,C1QTNF2,KCNAB2,INSR,NOS1,RAB23,GPHN,PHEX,ECE1,NFS1,TGM3,TIMP3,NLRP3,UBE2D1,KLK4,WFDC2,IMMP2L,MED24,HSF4,GFPT1,DDX25,PPP2CA,UBR2 (includes EG:224826),UBE2L3,MAPK3,MSX1,KLK6,CTSL2,MRP63,SSBP3,CND…
Protein Degradation	6.12E-13-2.66E-05	UBE2H,AXIN1,PIK3R1,NPEPPS,TMBIM6,TRIM32,SOD2,CTSH,MAD2L2,CAV1,SERPINE1,CLN6,PDIA2,RGS19,NLRP5,USP19,CAPN10,THOP1,PCYOX1,TCF3,FBXO8,FBXO6,DSG1,SKP2 (includes EG:27401),CTSL1,ANAPC5,CTSB,IFT52,TNF,DLGAP1,MORC3,UBE2C,SIAH1,APOE,FBXO7,ADAMTS13,BAG6,FBXL4,LOC643751,ANPEP,CASP6,LNPEP,NRD1 (includes EG:230598),UBE2K,TMPRSS7,THOC1,CASP8,MMP1 (includes EG:300339),STX12,IRAK3,CPN1,RNF6,CSF1 (includes EG:12…
Lipid Metabolism	5.21E-12-7.29E-05	ST6GALNAC6,SERINC5,VAC14,POR,OSTalpha,GLB1,WWOX,ADA,IL4R,ACACB,PDHA2,ACOT12,CDH5,SLC27A1,APOD,SLC10A1,HEXA,APOC3,GC,CERS1,SOAT1,GPAM,PEX5,CBS,NR4A1,PPARA,FOXO4,INHA,IDI1,SMAD3,F2,LSR,NSMAF,C1QTNF2,ACOX2,CDKN2D,ECI1,BCL2L1,IGF2,ALOX15B,GNRH1,INSR,LOC100131454,ANGPTL3,ALOX12B,HSD3B1,HOMER2,APOH,ESRRA,ADH1C (includes EG:11522),MOGAT1,NCS1,PITPNC1,PPAP2A,ACADVL,PTGR2,HADH,PEMT,APOC4,ADIPOR1,ATP11B,SG…
Small Molecule Biochemistry	5.21E-12-7.29E-05	ST6GALNAC6,SERINC5,ASS1,VAC14,GNB1,POR,GLB1,OSTalpha,WWOX,ADA,PPM1A,GNA13,ATP5F1,GUCY1B3,AFMID,PDIA2,IL4R,ACACB,PDHA2,ACOT12,CDH5,SLC27A1,APOD,SLC10A1,HEXA,LNPEP,ARRB1,APOC3,GLP2R,GC,PKM2,NDUFAF1,AKAP5,CERS1,CSGALNACT1,SOAT1,GPR183,GPAM,PEX5,CBS,GCSH,PTH1R,NR4A1,PINK1,PPARA,FOXO4,INHA,IDI1,SMAD3,F2,SLC7A4,LSR,NSMAF,C1QTNF2,ACOX2,CDKN2D,SGCB,ECI1,BCL2L1,IGF2,ALOX15B,GNRH1,ALDH18A1,INSR,ANGPTL3,LOC…
Cell Morphology	1.42E-11-9.4E-05	SMARCB1,ADA,EXOC5,GNA13,IL4R,DDIT4,ZEB1,CDH5,THBS2,ELMO2,GBP1,DDIT3,SEPT9,SYNM,AQP3,WNT7A,MOV10L1,AMOT,SLC12A6,MTMR3,EXOC7,MARCKSL1,CLCN2,CBS,NDST2,PINK1,FOXO4,AHSP,F2,TIAM1,SAMSN1,LCN2,CDKN2D,STK38L,HAS3,BCL2L1,IGF2,GNRH1,INSR,CLIC4,DNMBP,CUL3 (includes EG:26554),TIMP3,PLAUR,HERPUD1,BTK,RRAS2,NFE2,SPARC,PIM2,RAP2B,MSRB2,ARHGDIG,PPP2CA,KLK6,MCL1,RRAS,RAB13,THBD,SLC2A4,NINJ1,MORF4L1,ARHGAP35,POU4F…
RNA Post-Transcriptional Modification	1.3E-09-6.53E-05	PTCD2,HNRNPH1,NOLC1,SPI1 (includes EG:20375),XRN1,SRPK2,RCL1,SNRPA,BOP1/LOC727967,DUSP11,TCERG1,CDC40 (includes EG:361859),LSM3 (includes EG:27258),RNGTT,HCFC1,CDK7,INTS6,RBM4,CLK2,RPS15,SRSF4,AARS,RSRC1,SRSF5,RBM39,PRPF3,HNRNPA2B1,RPL14,PRPF4,USP39,SF3A3,WDR75,EFTUD2,HNRNPA0,THOC1,DIS3,CDC5L,SNRNP40,HNRNPU,KHDRBS1,RBM5,NCBP1,SF3A1,HNRNPD,CLK4,DDX39B,TSEN2,PIN1,CSTF3,SSB,PPARGC1A,SRSF2,POP5 (incl…
Nucleic Acid Metabolism	2.01E-09-4.67E-05	PALM,GNB1,POR,ADA,GNA13,ATP5F1,GUCY1B3,AHCY,PDIA2,RGS19,AKT2,ACACB,GUCY2D,ACOT12,GART,POLR3H,PRPS2,DPYS,TAP1,ARRB1,GLP2R,ATP6V1G2,EXO1 (includes EG:26909),PKM2,NDUFAF1,AKAP5,OAS1,UCP2,PASK,NPPC,CSGALNACT1,TK2,GPR183,GPAM,CBS,MSH2,PTH1R,PINK1,SOCS3,DPM1 (includes EG:13480),F2,DNA2,H6PD,ADRA2A,BCL2L1,GNRH1,INSR,PPAT,LOC100131454,NOS1,APP,ALDH2,SUCLA2,UGDH,SLC23A1,EDN1,AK1,BPNT1,RGS20,G6PD,UMPS,SSTR…
Protein Trafficking	1.38E-08-7.4E-05	KIF13B,TIMM13,RAB2A,NOLC1,TOMM70A,NSF,SCG5,CAV1,APPBP2,C14orf133,TP53 (includes EG:22059),SCAMP1,YWHAG,TIMM44,SEC23IP,NAGPA,TIMM8B,TIMM17A,VAMP2,PIGR,SEC23A,CTSA,NCF1,TOMM22,PARD3,TNF,PTTG1IP,TOMM40,LTBP2,TIMM10,PSEN2,TAP1,ARFGAP1,RTP3,KPNA3,AP1M2,OPTN,STRADA,GDI2,IPO7,IGF2R,UACA,KPNB1,PEX5,TLK1,PPT1,STX7,RAB3GAP2,POLA2,DUSP18,SYNGR2,AP1G1,PSEN1,YWHAH,SCAMP2,SNX8,AP1B1,AP2A2,HDAC6,CEP57,GRASP,CAS…
Energy Production	3.54E-08-2.88E-05	PEX13,PLIN1,SLC27A2,XDH,IL6,IDE,NOS3,ADIPOR1,CYP3A5,POR,ADH5 (includes EG:11532),MC5R,LPIN1,LCAT,GPD2,HADHA,AKT2,ACACB,SLC2A1,STOML2,HACL1,SLC2A4,PEX2 (includes EG:19302),ACADL,IRS1,HTT,SLC27A1,RXRA,ACOX3,ADIPOR2,TNF,HSD11B1,HSD17B10,DECR1,APOE,CYP2C9,NRF1,HADHB,APPL1,CD47,MTOR,KL,ADK,ACSL4,EEF2K,FABP3,PKM2,PNPLA8,UCHL3,ABHD5,CYP1A1,LETM1,ECHS1,UCP2,ENTPD1,Cyct,ACOX1,PASK,CYP1B1,GPAM,FABP2,UCP3,P…
Free Radical Scavenging	3.11E-07-1.85E-06	DYRK1B,RAC2,CRYAB,AGER,XDH,PIK3R1,CP,IL6,TMBIM6,SPI1 (includes EG:20375),RB1,SOD2,NR1I2,CYBA,CAV1,ITGB4,CALB1,TP53 (includes EG:22059),ETS1,AKT2,PRKCQ,DDIT4,SLC2A1,HMGA1,ARHGDIB,ADRA1D,PRAM1,IL19,CARD9,NCF1,DUOX2,CDH5,SYK,NCF2,TFRC,ITGA1,ESR2,TNF,FTH1 (includes EG:14319),PRDX2,HSD17B10,APOE,APOA4,DDIT3,PRDX1,FGF2,JAK2,CCL5,TGM2,CD47,STK17A,NDUFAB1,NGFR,NFE2L2,NOX1,NDUFAF1,CYP1A1,UCP2,TNFRSF1A,MYD…
Amino Acid Metabolism	2.58E-06-2.58E-06	DDO,ASS1,DDC,GCLC,IL6,NOS3,GSS,UPB1,BCKDHB,GSTZ1,ADC,BCAT1,HAL,BCAT2,DDAH1,ATF4,ALDH6A1,AFMID,GGT5,OAT,AASS,TAT,PCYOX1,CACNA1A,GART,GAMT,SLC1A3,MTR,ASNS,PEPD,ALDH5A1,SLC7A6,QDPR,CKMT2,MECP2,EGR1,SLC6A6,HDC,GGT1,OTUB2,FAH,ADSS,CBS,GCSH,SHMT1,SLC3A1,MSRA,CTH,GLS2,KYNU,SLC6A14,PCCB,ARG2 (includes EG:11847),SLC7A4,DAO,TH,BCKDHA,SLC7A5,GOT1,GCLM,GCH1,PSPH,GNMT,GGH,CCDC92,SLC1A1,AGXT,BPHL,SLC22A5,SLC7A…
RNA Trafficking	5.01E-06-3.43E-05	THOC5,DDX25,NUP160,DDX39A,THOC2,HNRNPA2B1,NUP133 (includes EG:234865),XPO5,NUP214,EIF4E,FYTTD1,UPF1,XPO1,SMG1,THOC6,THOC1,NUDT4,PHAX,UPF2,AGFG1,SMG6,KHDRBS1,NCBP1,CKAP5,SMG5,NUP107,NXT1,NXF1,FUS,RAE1,DDX19B,XPOT,ALB,CAMP,DDX39B,THOC4,GLE1 (includes EG:2733),SMG7,EIF5A,HHEX,NUP98
Cell-To-Cell Signaling and Interaction	6.74E-06-6.37E-05	CIB1,RAPGEF1,RAC2,AGER,GAS6,CCL20,KRAS,IL6,CCND1,SPI1 (includes EG:20375),GNB1,PTPRC,GNPNAT1,LCK,JUB,LGALS8,CAV1,CCL25,GNA13,SERPINE1,Tpm3,TNFRSF9,PRKCQ,FERMT2,ITGA6,GRP,TM7SF4,NFKB2,IL7,ABCA7,MET,CSF2RB,CDH1,GP5,SYK,THBS2,CXCR6,ZYX,CMAH,ITGA1,PLTP,PTPRA,TNF,PRDX2,RAP2A,APOE,SERPING1,ICAM1,SLC4A2,APOA4,ADAMTS13,FGF2,CXCR3,CCL22,MFGE8,CCL5,BECN1,FCGR2B,GNG7,ITGB7,TGM2,CD47,PALLD,SORBS1,CDH3,APOC3,…
