# Supplementary material for: Transcriptome Characterization by RNA-seq Unravels the Mechanisms of Butyrate-Induced Epigenomic Regulation in Bovine Cells
Source: PLoS One. 2012 May 15;7(5):e36940. doi: 10.1371/journal.pone.0036940 (PMC3352864; doi:10.1371/journal.pone.0036940)
Supplement: Table S4 — List of P53 target genes. (XLSX) [file pone.0036940.s004.xlsx]

## Sheet: Sheet0
© 2000-2012 Ingenuity Systems, Inc. All rights reserved.
ID	Genes in dataset	Prediction (based on expression direction)	Fold Change	Findings
ENSBTAG00000002006	THBS1	Inhibited	-1.710	Upregulates (1)
ENSBTAG00000019832	TGFBR2	Inhibited	2.928	Downregulates (2)
ENSBTAG00000002391	TGFB1I1	Inhibited	-12.861	Upregulates (2)
ENSBTAG00000012567	TERT	Inhibited	5.191	Downregulates (6)
ENSBTAG00000021574	TCF7L2	Inhibited	1.573	Downregulates (1)
ENSBTAG00000018112	TBL1X	Inhibited	-1.606	Upregulates (1)
ENSBTAG00000006654	TANK	Inhibited	4.030	Downregulates (1)
ENSBTAG00000002068	TAGLN2	Inhibited	-1.761	Upregulates (1)
ENSBTAG00000021845	STRN3	Inhibited	1.071	Downregulates (1)
ENSBTAG00000007884	SREBF1	Inhibited	1.992	Downregulates (2)
ENSBTAG00000006523	SOD2	Inhibited	-1.115	Upregulates (9)
ENSBTAG00000013227	SNAI2	Inhibited	89.141	Downregulates (13)
ENSBTAG00000012441	SMAD7	Inhibited	1.043	Downregulates (1)
ENSBTAG00000009617	SLC2A1	Inhibited	2.060	Downregulates (2)
ENSBTAG00000024162	SLC19A1	Inhibited	1.986	Downregulates (2)
ENSBTAG00000017622	SIVA1	Inhibited	-1.170	Upregulates (1)
ENSBTAG00000009183	SHISA5	Inhibited	-1.015	Upregulates (2)
ENSBTAG00000031267	SERPINB9	Inhibited	-1.949	Upregulates (3)
ENSBTAG00000019203	S100A4	Inhibited	-1.305	Upregulates (3)
ENSBTAG00000016851	RPS6KB1	Inhibited	1.728	Downregulates (4)
ENSBTAG00000014727	RFC4	Inhibited	-4.466	Upregulates (1)
ENSBTAG00000002820	RBBP7	Inhibited	-1.819	Upregulates (2)
ENSBTAG00000016524	RALY	Inhibited	1.171	Downregulates (1)
ENSBTAG00000015116	RAD23A	Inhibited	-1.035	Upregulates (1)
ENSBTAG00000008881	PURA	Inhibited	1.001	Downregulates (1)
ENSBTAG00000011425	PTPRA	Inhibited	1.235	Downregulates (4)
ENSBTAG00000020294	PTPN6	Inhibited	1.543	Downregulates (4)
ENSBTAG00000003825	PTPN12	Inhibited	-1.245	Upregulates (4)
ENSBTAG00000002048	PTPN11	Inhibited	-1.452	Upregulates (4)
ENSBTAG00000018806	PSRC1	Inhibited	-2.227	Upregulates (2)
ENSBTAG00000013197	PSEN2	Inhibited	1.874	Downregulates (1)
ENSBTAG00000014387	PRKAB2	Inhibited	-1.353	Upregulates (1)
ENSBTAG00000005940	PRKAB1	Inhibited	-1.015	Upregulates (4)
ENSBTAG00000005009	PRELID1	Inhibited	-1.163	Upregulates (1)
ENSBTAG00000008014	PPP5C	Inhibited	-1.421	Upregulates (8)
ENSBTAG00000012928	PPP4C	Inhibited	-1.054	Upregulates (4)
ENSBTAG00000016005	PPP3CA	Inhibited	3.083	Downregulates (1)
ENSBTAG00000003559	PPP1R13B	Inhibited	1.559	Downregulates (1)
ENSBTAG00000018127	PPM1A	Inhibited	-1.318	Upregulates (4)
ENSBTAG00000001568	PPIC	Inhibited	-3.076	Upregulates (2)
ENSBTAG00000018044	POLR3E	Inhibited	-1.393	Upregulates (1)
ENSBTAG00000012241	POLD2	Inhibited	1.011	Downregulates (2)
ENSBTAG00000031524	PMEPA1	Inhibited	-1.381	Upregulates (2)
ENSBTAG00000014966	PLXNB2	Inhibited	-1.491	Upregulates (2)
ENSBTAG00000008195	PHKG1	Inhibited	1.665	Downregulates (1)
ENSBTAG00000038093	PEG10	Inhibited	1.084	Downregulates (1)
ENSBTAG00000011182	PDLIM1	Inhibited	-1.055	Upregulates (2)
ENSBTAG00000018877	PDIA5	Inhibited	-1.119	Upregulates (2)
ENSBTAG00000014848	NR0B2	Inhibited	-1.558	Upregulates (2)
ENSBTAG00000006894	NOS2	Inhibited	16.433	Downregulates (4)
ENSBTAG00000001332	MYO1C	Inhibited	-1.348	Upregulates (1)
ENSBTAG00000021916	MYL4	Inhibited	4.838	Downregulates (1)
ENSBTAG00000020676	MMP9	Inhibited	68.226	Downregulates (2)
ENSBTAG00000019267	MMP2	Inhibited	4.066	Downregulates (2)
ENSBTAG00000015059	MMP13	Inhibited	28.542	Downregulates (1)
ENSBTAG00000001888	MED13L	Inhibited	1.136	Downregulates (1)
ENSBTAG00000006255	MDM4	Inhibited	-1.591	Upregulates (9)
ENSBTAG00000015154	MCL1	Inhibited	-1.078	Upregulates (4)
ENSBTAG00000010639	MAP2K7	Inhibited	1.002	Downregulates (4)
ENSBTAG00000001609	MAP2K6	Inhibited	2.695	Downregulates (3)
ENSBTAG00000024450	MAP2K2	Inhibited	2.386	Downregulates (4)
ENSBTAG00000044001	LPP	Inhibited	-1.298	Upregulates (2)
ENSBTAG00000007424	LIF	Inhibited	-4.874	Upregulates (4)
ENSBTAG00000002326	LGALS3	Inhibited	1.672	Downregulates (8)
ENSBTAG00000006601	KSR1	Inhibited	1.226	Downregulates (1)
ENSBTAG00000000746	KAT2B	Inhibited	1.231	Downregulates (2)
ENSBTAG00000001573	JMJD1C	Inhibited	1.636	Downregulates (1)
ENSBTAG00000013755	ITGB5	Inhibited	-1.135	Upregulates (2)
ENSBTAG00000018169	ITGB4	Inhibited	39.631	Downregulates (3)
ENSBTAG00000019289	ITGA2	Inhibited	1.710	Downregulates (1)
ENSBTAG00000021308	IRS1	Inhibited	1.491	Downregulates (1)
ENSBTAG00000020892	IL2RA	Inhibited	3.460	Downregulates (1)
ENSBTAG00000001321	IL1B	Inhibited	1.673	Downregulates (1)
ENSBTAG00000010349	IL1A	Inhibited	1.454	Downregulates (1)
ENSBTAG00000007062	IGFBP5	Inhibited	-1.040	Upregulates (2)
ENSBTAG00000021527	IGF1R	Inhibited	-1.873	Upregulates (14)
ENSBTAG00000021187	ID2	Inhibited	1.727	Downregulates (15)
ENSBTAG00000011969	HSPB1	Inhibited	-2.245	Upregulates (6)
ENSBTAG00000025442	HSPA1L	Inhibited	1.292	Downregulates (1)
ENSBTAG00000007449	HS3ST1	Inhibited	7.932	Downregulates (1)
ENSBTAG00000017283	GTF3C2	Inhibited	-4.208	Upregulates (2)
ENSBTAG00000014549	GNL3	Inhibited	-4.403	Upregulates (1)
ENSBTAG00000012584	GJB3	Inhibited	-1.888	Upregulates (1)
ENSBTAG00000015618	GDF15	Inhibited	-1.722	Upregulates (18)
ENSBTAG00000009188	GART	Inhibited	-1.295	Upregulates (1)
ENSBTAG00000006194	FOSL1	Inhibited	-6.082	Upregulates (2)
ENSBTAG00000004322	FOS	Inhibited	2.818	Downregulates (2)
ENSBTAG00000047502	FKBP5	Inhibited	-1.070	Upregulates (1)
ENSBTAG00000003409	FKBP1B	Inhibited	-1.941	Upregulates (1)
ENSBTAG00000014501	FERMT2	Inhibited	-1.123	Upregulates (2)
ENSBTAG00000010785	FAS	Inhibited	-1.252	Upregulates (26)
ENSBTAG00000007976	FAM3C	Inhibited	1.290	Downregulates (1)
ENSBTAG00000014043	ERCC5	Inhibited	-1.017	Upregulates (2)
ENSBTAG00000017355	ERCC1	Inhibited	-1.049	Upregulates (1)
ENSBTAG00000046303	ENG	Inhibited	45.217	Downregulates (1)
ENSBTAG00000007269	EIF2B1	Inhibited	-1.826	Upregulates (1)
ENSBTAG00000019293	EGR3	Inhibited	28.118	Downregulates (1)
ENSBTAG00000017287	DRAM1	Inhibited	-1.284	Upregulates (4)
ENSBTAG00000020107	DNASE1	Inhibited	1.036	Downregulates (1)
ENSBTAG00000012852	DICER1	Inhibited	-1.210	Upregulates (2)
ENSBTAG00000031544	DDIT3	Inhibited	-1.505	Upregulates (1)
ENSBTAG00000020999	DDB2	Inhibited	-2.126	Upregulates (9)
ENSBTAG00000020193	DCLRE1A	Inhibited	-2.107	Upregulates (1)
ENSBTAG00000000738	DAPK1	Inhibited	-1.763	Upregulates (3)
ENSBTAG00000012442	CTSB	Inhibited	4.846	Downregulates (1)
ENSBTAG00000016420	CTNNB1	Inhibited	2.090	Downregulates (25)
ENSBTAG00000000283	CSF1 (includes EG:12977)	Inhibited	-1.419	Upregulates (2)
ENSBTAG00000021466	COL3A1	Inhibited	-5.180	Upregulates (2)
ENSBTAG00000020764	CNN2	Inhibited	-1.213	Upregulates (2)
ENSBTAG00000021162	CKAP2	Inhibited	-3.057	Upregulates (7)
ENSBTAG00000018254	CDKN1B	Inhibited	-1.135	Upregulates (6)
ENSBTAG00000011046	CDK7	Inhibited	1.068	Downregulates (3)
ENSBTAG00000015991	CDH1	Inhibited	3.053	Downregulates (13)
ENSBTAG00000021818	CD97	Inhibited	-1.436	Upregulates (1)
ENSBTAG00000010106	CCND3	Inhibited	1.044	Downregulates (2)
ENSBTAG00000010793	CCDC80	Inhibited	-3.173	Upregulates (2)
ENSBTAG00000017869	CAV1	Inhibited	-1.215	Upregulates (5)
ENSBTAG00000020980	CAT	Inhibited	-1.095	Upregulates (1)
ENSBTAG00000015718	CASP8	Inhibited	-1.020	Upregulates (1)
ENSBTAG00000020884	CASP4	Inhibited	-1.318	Upregulates (1)
ENSBTAG00000011193	C1QC	Inhibited	-1.344	Upregulates (1)
ENSBTAG00000011636	C11orf82	Inhibited	-5.292	Upregulates (6)
ENSBTAG00000021761	BRAF	Inhibited	1.146	Downregulates (4)
ENSBTAG00000008711	BOK	Inhibited	-2.214	Upregulates (1)
ENSBTAG00000017804	BNIP3	Inhibited	-1.607	Upregulates (2)
ENSBTAG00000000917	BMP1	Inhibited	-1.253	Upregulates (2)
ENSBTAG00000009863	BHLHE40	Inhibited	-1.036	Upregulates (5)
ENSBTAG00000009493	BCL3	Inhibited	1.322	Downregulates (1)
ENSBTAG00000006526	BCL2L1	Inhibited	-1.320	Upregulates (3)
ENSBTAG00000000428	BAK1	Inhibited	-2.388	Upregulates (1)
ENSBTAG00000022255	AR	Inhibited	11.846	Downregulates (1)
ENSBTAG00000014788	AKAP12	Inhibited	2.236	Downregulates (1)
ENSBTAG00000006305	AK1	Inhibited	-1.306	Upregulates (5)
ENSBTAG00000002144	ADRB2	Inhibited	7.399	Downregulates (1)
ENSBTAG00000005280	ADA	Inhibited	4.359	Downregulates (2)
ENSBTAG00000026199	ACTB	Inhibited	-1.318	Upregulates (5)
ENSBTAG00000017258	ACSL3	Inhibited	1.906	Downregulates (1)
ENSBTAG00000021090	ABCC1	Inhibited	1.283	Downregulates (3)
ENSBTAG00000005997	ABCB1	Inhibited	1.639	Downregulates (3)
ENSBTAG00000000005	ADRBK2		2.891	Regulates (4)
ENSBTAG00000017131	AFP		-1.110	Regulates (5)
ENSBTAG00000013391	ANKH		-1.006	Regulates (1)
ENSBTAG00000010123	APOE		22.298	Regulates (1)
ENSBTAG00000000113	ARHGEF2		-1.864	Regulates (6)
ENSBTAG00000004085	ASF1B		-2.650	Regulates (1)
ENSBTAG00000020747	ASS1		1.134	Regulates (1)
ENSBTAG00000031402	ASXL1		-1.447	Regulates (1)
ENSBTAG00000024918	BIRC3		2.021	Regulates (1)
ENSBTAG00000007450	C2		22.614	Regulates (1)
ENSBTAG00000016149	C9		-3.083	Regulates (2)
ENSBTAG00000021519	CAMLG		-1.432	Regulates (2)
ENSBTAG00000001441	CARHSP1		1.882	Regulates (1)
ENSBTAG00000010777	CARS		-1.107	Regulates (3)
ENSBTAG00000012537	CASP6		1.172	Regulates (2)
ENSBTAG00000008466	CCNB1IP1		-1.153	Regulates (3)
ENSBTAG00000017514	CCND1		1.341	Regulates (1)
ENSBTAG00000004735	CCNE1		1.564	Regulates (1)
ENSBTAG00000003851	CCNL1		-1.092	Regulates (3)
ENSBTAG00000003585	CD47		1.727	Regulates (2)
ENSBTAG00000020826	CHIC1		-2.274	Regulates (2)
ENSBTAG00000004792	CHMP4C		-1.133	Regulates (1)
ENSBTAG00000007591	CHUK		1.166	Regulates (4)
ENSBTAG00000021424	CSK		1.243	Regulates (4)
ENSBTAG00000006367	CTGF		11.170	Regulates (1)
ENSBTAG00000020417	DAPK3		1.639	Regulates (4)
ENSBTAG00000005372	DLGAP1		2.130	Regulates (2)
ENSBTAG00000016738	DTX1		-1.268	Regulates (2)
ENSBTAG00000017446	E2F8		-9.380	Regulates (1)
ENSBTAG00000037571	EBAG9		1.273	Regulates (4)
ENSBTAG00000011628	EGFR		2.018	Regulates (1)
ENSBTAG00000007202	EI24		-1.434	Regulates (1)
ENSBTAG00000000815	EPHA2		-1.090	Regulates (1)
ENSBTAG00000000369	EPS8		-1.222	Regulates (2)
ENSBTAG00000009396	EXO1 (includes EG:26909)		-3.380	Regulates (1)
ENSBTAG00000017846	F11R		2.021	Regulates (1)
ENSBTAG00000017722	F5		4.451	Regulates (2)
ENSBTAG00000001500	FIGNL1		-4.754	Regulates (1)
ENSBTAG00000044105	FOXO1 (includes EG:2308)		9.981	Regulates (1)
ENSBTAG00000030434	FUCA1		1.747	Regulates (1)
ENSBTAG00000046803	GAS1 (includes EG:14451)		3.361	Regulates (1)
ENSBTAG00000003184	GATA1		1.929	Regulates (1)
ENSBTAG00000011590	GLIPR1		1.796	Regulates (2)
ENSBTAG00000031256	GLRX		3.380	Regulates (1)
ENSBTAG00000017329	GMNN		-2.218	Regulates (1)
ENSBTAG00000046174	GNA13		1.371	Regulates (2)
ENSBTAG00000020538	HERC5		3.336	Regulates (3)
ENSBTAG00000011358	IER3		-1.271	Regulates (1)
ENSBTAG00000007389	IFI35		-1.226	Regulates (1)
ENSBTAG00000005596	IGFBP2		-1.033	Regulates (1)
ENSBTAG00000016332	ING3		-1.282	Regulates (1)
ENSBTAG00000012921	KIF24		-4.673	Regulates (3)
ENSBTAG00000014406	LATS2		1.269	Regulates (1)
ENSBTAG00000013541	LMO3		1.625	Regulates (2)
ENSBTAG00000033983	MAP2K1		-1.258	Regulates (4)
ENSBTAG00000012103	MAP2K4		-1.141	Regulates (4)
ENSBTAG00000011600	MAP3K8		22.128	Regulates (4)
ENSBTAG00000015839	MAP4		1.260	Regulates (2)
ENSBTAG00000021145	MAP4K1		-1.059	Regulates (4)
ENSBTAG00000016156	MAPK3		2.563	Regulates (4)
ENSBTAG00000015595	MCM5		-5.210	Regulates (1)
ENSBTAG00000016619	MIS18A		-4.287	Regulates (1)
ENSBTAG00000016758	MLH1		-1.045	Regulates (2)
ENSBTAG00000012252	MOCOS		1.962	Regulates (3)
ENSBTAG00000043961	MPDZ		1.137	Regulates (1)
ENSBTAG00000019830	MRPL46		-2.990	Regulates (3)
ENSBTAG00000002742	MSH2		1.236	Regulates (5)
ENSBTAG00000003098	MTDH		-1.243	Regulates (1)
ENSBTAG00000011981	MYBL1		-3.077	Regulates (3)
ENSBTAG00000012925	NCAPH		-5.520	Regulates (1)
ENSBTAG00000031503	NDUFA4L2		1.460	Regulates (3)
ENSBTAG00000014650	NFATC2IP		-1.390	Regulates (1)
ENSBTAG00000006017	NFKB2		-1.613	Regulates (9)
ENSBTAG00000017599	NR2F1		1.323	Regulates (1)
ENSBTAG00000012508	OSGIN1		-1.303	Regulates (3)
ENSBTAG00000016124	PACSIN1		5.299	Regulates (1)
ENSBTAG00000021601	PARD6B		1.418	Regulates (2)
ENSBTAG00000017426	PDCD6IP		1.101	Regulates (3)
ENSBTAG00000012945	PDE6A		1.197	Regulates (2)
ENSBTAG00000003885	PEX2 (includes EG:19302)		1.289	Regulates (2)
ENSBTAG00000015719	PIGF		1.372	Regulates (1)
ENSBTAG00000020787	PIK3R4		1.317	Regulates (2)
ENSBTAG00000000396	PIM1		-1.177	Regulates (4)
ENSBTAG00000004009	PMM1		1.704	Regulates (1)
ENSBTAG00000017542	PPARD		1.070	Regulates (4)
ENSBTAG00000011198	PPP1CC		-1.093	Regulates (4)
ENSBTAG00000013367	PPT1		-1.627	Regulates (2)
ENSBTAG00000020297	PQLC3		2.722	Regulates (1)
ENSBTAG00000020921	PRKCB		2.062	Regulates (4)
ENSBTAG00000014119	PRKCZ		1.467	Regulates (6)
ENSBTAG00000013736	PROM1		74.907	Regulates (1)
ENSBTAG00000011075	PROSC		1.035	Regulates (1)
ENSBTAG00000002936	PRRX2		-1.667	Regulates (1)
ENSBTAG00000006616	PTPN1		2.809	Regulates (4)
ENSBTAG00000006640	RB1		2.607	Regulates (1)
ENSBTAG00000011541	RBL1		-1.675	Regulates (2)
ENSBTAG00000014447	RPS6KA1 (includes EG:20111)		1.783	Regulates (4)
ENSBTAG00000004742	RUNX1		-1.420	Regulates (1)
ENSBTAG00000001629	SCMH1		-1.457	Regulates (1)
ENSBTAG00000039442	SEC62 (includes EG:294912)		1.068	Regulates (2)
ENSBTAG00000006138	SEMA3C		2.720	Regulates (2)
ENSBTAG00000016328	SFPQ		-2.043	Regulates (3)
ENSBTAG00000004269	SGK1		3.175	Regulates (1)
ENSBTAG00000016902	SGTB		3.207	Regulates (1)
ENSBTAG00000018634	SH3BGRL2		2.890	Regulates (1)
ENSBTAG00000013869	SH3BP4		1.073	Regulates (1)
ENSBTAG00000019838	SHC1 (includes EG:20416)		-1.079	Regulates (2)
ENSBTAG00000010868	SIAH1		1.643	Regulates (2)
ENSBTAG00000020266	SLC19A2		1.219	Regulates (2)
ENSBTAG00000019853	SMURF2		-1.236	Regulates (1)
ENSBTAG00000014554	SNAI1		2.979	Regulates (12)
ENSBTAG00000003546	TFAM		-1.064	Regulates (1)
ENSBTAG00000000783	TGFA		-1.084	Regulates (2)
ENSBTAG00000035030	TMED7		-1.088	Regulates (1)
ENSBTAG00000007360	TMEM43		-1.078	Regulates (1)
ENSBTAG00000003313	TNFRSF9		62.299	Regulates (3)
ENSBTAG00000018994	TNFSF10		-1.157	Regulates (2)
ENSBTAG00000003336	TPD52L1		7.568	Regulates (2)
ENSBTAG00000005456	TTK		-4.205	Regulates (1)
ENSBTAG00000046922	TWIST1		1.688	Regulates (4)
ENSBTAG00000007003	TYMS		-5.010	Regulates (1)
ENSBTAG00000012170	UBL3		1.496	Regulates (1)
ENSBTAG00000002224	UHRF1		-3.274	Regulates (1)
ENSBTAG00000014270	UNC5B		4.021	Regulates (1)
ENSBTAG00000008428	UPP1		1.038	Regulates (1)
ENSBTAG00000010426	XRCC5		-1.064	Regulates (2)
ENSBTAG00000001523	YES1		1.118	Regulates (2)
ENSBTAG00000005892	ZAP70		5.734	Regulates (2)
ENSBTAG00000010255	ZNF24		1.047	Regulates (3)
ENSBTAG00000019203	S100A4	Inhibited	-1.305	Upregulates (3)
ENSBTAG00000016851	RPS6KB1	Inhibited	1.728	Downregulates (4)
ENSBTAG00000014727	RFC4	Inhibited	-4.466	Upregulates (1)
ENSBTAG00000002820	RBBP7	Inhibited	-1.819	Upregulates (2)
ENSBTAG00000016524	RALY	Inhibited	1.171	Downregulates (1)
ENSBTAG00000015116	RAD23A	Inhibited	-1.035	Upregulates (1)
ENSBTAG00000008881	PURA	Inhibited	1.001	Downregulates (1)
ENSBTAG00000011425	PTPRA	Inhibited	1.235	Downregulates (4)
ENSBTAG00000020294	PTPN6	Inhibited	1.543	Downregulates (4)
ENSBTAG00000003825	PTPN12	Inhibited	-1.245	Upregulates (4)
ENSBTAG00000002048	PTPN11	Inhibited	-1.452	Upregulates (4)
ENSBTAG00000018806	PSRC1	Inhibited	-2.227	Upregulates (2)
ENSBTAG00000013197	PSEN2	Inhibited	1.874	Downregulates (1)
ENSBTAG00000014387	PRKAB2	Inhibited	-1.353	Upregulates (1)
ENSBTAG00000005940	PRKAB1	Inhibited	-1.015	Upregulates (4)
ENSBTAG00000005009	PRELID1	Inhibited	-1.163	Upregulates (1)
ENSBTAG00000008014	PPP5C	Inhibited	-1.421	Upregulates (8)
ENSBTAG00000012928	PPP4C	Inhibited	-1.054	Upregulates (4)
ENSBTAG00000016005	PPP3CA	Inhibited	3.083	Downregulates (1)
ENSBTAG00000003559	PPP1R13B	Inhibited	1.559	Downregulates (1)
ENSBTAG00000018127	PPM1A	Inhibited	-1.318	Upregulates (4)
ENSBTAG00000001568	PPIC	Inhibited	-3.076	Upregulates (2)
ENSBTAG00000018044	POLR3E	Inhibited	-1.393	Upregulates (1)
ENSBTAG00000012241	POLD2	Inhibited	1.011	Downregulates (2)
ENSBTAG00000031524	PMEPA1	Inhibited	-1.381	Upregulates (2)
ENSBTAG00000014966	PLXNB2	Inhibited	-1.491	Upregulates (2)
ENSBTAG00000008195	PHKG1	Inhibited	1.665	Downregulates (1)
ENSBTAG00000038093	PEG10	Inhibited	1.084	Downregulates (1)
ENSBTAG00000011182	PDLIM1	Inhibited	-1.055	Upregulates (2)
ENSBTAG00000018877	PDIA5	Inhibited	-1.119	Upregulates (2)
ENSBTAG00000014848	NR0B2	Inhibited	-1.558	Upregulates (2)
ENSBTAG00000006894	NOS2	Inhibited	16.433	Downregulates (4)
ENSBTAG00000001332	MYO1C	Inhibited	-1.348	Upregulates (1)
ENSBTAG00000021916	MYL4	Inhibited	4.838	Downregulates (1)
ENSBTAG00000020676	MMP9	Inhibited	68.226	Downregulates (2)
ENSBTAG00000019267	MMP2	Inhibited	4.066	Downregulates (2)
ENSBTAG00000015059	MMP13	Inhibited	28.542	Downregulates (1)
ENSBTAG00000001888	MED13L	Inhibited	1.136	Downregulates (1)
ENSBTAG00000006255	MDM4	Inhibited	-1.591	Upregulates (9)
ENSBTAG00000015154	MCL1	Inhibited	-1.078	Upregulates (4)
ENSBTAG00000010639	MAP2K7	Inhibited	1.002	Downregulates (4)
ENSBTAG00000001609	MAP2K6	Inhibited	2.695	Downregulates (3)
ENSBTAG00000024450	MAP2K2	Inhibited	2.386	Downregulates (4)
ENSBTAG00000044001	LPP	Inhibited	-1.298	Upregulates (2)
ENSBTAG00000007424	LIF	Inhibited	-4.874	Upregulates (4)
ENSBTAG00000002326	LGALS3	Inhibited	1.672	Downregulates (8)
ENSBTAG00000006601	KSR1	Inhibited	1.226	Downregulates (1)
ENSBTAG00000000746	KAT2B	Inhibited	1.231	Downregulates (2)
ENSBTAG00000001573	JMJD1C	Inhibited	1.636	Downregulates (1)
ENSBTAG00000013755	ITGB5	Inhibited	-1.135	Upregulates (2)
ENSBTAG00000018169	ITGB4	Inhibited	39.631	Downregulates (3)
ENSBTAG00000019289	ITGA2	Inhibited	1.710	Downregulates (1)
ENSBTAG00000021308	IRS1	Inhibited	1.491	Downregulates (1)
ENSBTAG00000020892	IL2RA	Inhibited	3.460	Downregulates (1)
ENSBTAG00000001321	IL1B	Inhibited	1.673	Downregulates (1)
ENSBTAG00000010349	IL1A	Inhibited	1.454	Downregulates (1)
ENSBTAG00000007062	IGFBP5	Inhibited	-1.040	Upregulates (2)
ENSBTAG00000021527	IGF1R	Inhibited	-1.873	Upregulates (14)
ENSBTAG00000021187	ID2	Inhibited	1.727	Downregulates (15)
ENSBTAG00000011969	HSPB1	Inhibited	-2.245	Upregulates (6)
ENSBTAG00000025442	HSPA1L	Inhibited	1.292	Downregulates (1)
ENSBTAG00000007449	HS3ST1	Inhibited	7.932	Downregulates (1)
ENSBTAG00000017283	GTF3C2	Inhibited	-4.208	Upregulates (2)
ENSBTAG00000014549	GNL3	Inhibited	-4.403	Upregulates (1)
ENSBTAG00000012584	GJB3	Inhibited	-1.888	Upregulates (1)
ENSBTAG00000015618	GDF15	Inhibited	-1.722	Upregulates (18)
ENSBTAG00000009188	GART	Inhibited	-1.295	Upregulates (1)
ENSBTAG00000006194	FOSL1	Inhibited	-6.082	Upregulates (2)
ENSBTAG00000004322	FOS	Inhibited	2.818	Downregulates (2)
ENSBTAG00000047502	FKBP5	Inhibited	-1.070	Upregulates (1)
ENSBTAG00000003409	FKBP1B	Inhibited	-1.941	Upregulates (1)
ENSBTAG00000014501	FERMT2	Inhibited	-1.123	Upregulates (2)
ENSBTAG00000010785	FAS	Inhibited	-1.252	Upregulates (26)
ENSBTAG00000007976	FAM3C	Inhibited	1.290	Downregulates (1)
ENSBTAG00000014043	ERCC5	Inhibited	-1.017	Upregulates (2)
ENSBTAG00000017355	ERCC1	Inhibited	-1.049	Upregulates (1)
ENSBTAG00000046303	ENG	Inhibited	45.217	Downregulates (1)
ENSBTAG00000007269	EIF2B1	Inhibited	-1.826	Upregulates (1)
ENSBTAG00000019293	EGR3	Inhibited	28.118	Downregulates (1)
ENSBTAG00000017287	DRAM1	Inhibited	-1.284	Upregulates (4)
ENSBTAG00000020107	DNASE1	Inhibited	1.036	Downregulates (1)
ENSBTAG00000012852	DICER1	Inhibited	-1.210	Upregulates (2)
ENSBTAG00000031544	DDIT3	Inhibited	-1.505	Upregulates (1)
ENSBTAG00000020999	DDB2	Inhibited	-2.126	Upregulates (9)
ENSBTAG00000020193	DCLRE1A	Inhibited	-2.107	Upregulates (1)
ENSBTAG00000000738	DAPK1	Inhibited	-1.763	Upregulates (3)
ENSBTAG00000012442	CTSB	Inhibited	4.846	Downregulates (1)
ENSBTAG00000016420	CTNNB1	Inhibited	2.090	Downregulates (25)
ENSBTAG00000000283	CSF1 (includes EG:12977)	Inhibited	-1.419	Upregulates (2)
ENSBTAG00000021466	COL3A1	Inhibited	-5.180	Upregulates (2)
ENSBTAG00000020764	CNN2	Inhibited	-1.213	Upregulates (2)
ENSBTAG00000021162	CKAP2	Inhibited	-3.057	Upregulates (7)
ENSBTAG00000018254	CDKN1B	Inhibited	-1.135	Upregulates (6)
ENSBTAG00000011046	CDK7	Inhibited	1.068	Downregulates (3)
ENSBTAG00000015991	CDH1	Inhibited	3.053	Downregulates (13)
ENSBTAG00000021818	CD97	Inhibited	-1.436	Upregulates (1)
ENSBTAG00000010106	CCND3	Inhibited	1.044	Downregulates (2)
ENSBTAG00000010793	CCDC80	Inhibited	-3.173	Upregulates (2)
ENSBTAG00000017869	CAV1	Inhibited	-1.215	Upregulates (5)
ENSBTAG00000020980	CAT	Inhibited	-1.095	Upregulates (1)
ENSBTAG00000015718	CASP8	Inhibited	-1.020	Upregulates (1)
ENSBTAG00000020884	CASP4	Inhibited	-1.318	Upregulates (1)
ENSBTAG00000011193	C1QC	Inhibited	-1.344	Upregulates (1)
ENSBTAG00000011636	C11orf82	Inhibited	-5.292	Upregulates (6)
ENSBTAG00000021761	BRAF	Inhibited	1.146	Downregulates (4)
ENSBTAG00000008711	BOK	Inhibited	-2.214	Upregulates (1)
ENSBTAG00000017804	BNIP3	Inhibited	-1.607	Upregulates (2)
ENSBTAG00000000917	BMP1	Inhibited	-1.253	Upregulates (2)
ENSBTAG00000009863	BHLHE40	Inhibited	-1.036	Upregulates (5)
ENSBTAG00000009493	BCL3	Inhibited	1.322	Downregulates (1)
ENSBTAG00000006526	BCL2L1	Inhibited	-1.320	Upregulates (3)
ENSBTAG00000000428	BAK1	Inhibited	-2.388	Upregulates (1)
ENSBTAG00000022255	AR	Inhibited	11.846	Downregulates (1)
ENSBTAG00000014788	AKAP12	Inhibited	2.236	Downregulates (1)
ENSBTAG00000006305	AK1	Inhibited	-1.306	Upregulates (5)
ENSBTAG00000002144	ADRB2	Inhibited	7.399	Downregulates (1)
ENSBTAG00000005280	ADA	Inhibited	4.359	Downregulates (2)
ENSBTAG00000026199	ACTB	Inhibited	-1.318	Upregulates (5)
ENSBTAG00000017258	ACSL3	Inhibited	1.906	Downregulates (1)
ENSBTAG00000021090	ABCC1	Inhibited	1.283	Downregulates (3)
ENSBTAG00000005997	ABCB1	Inhibited	1.639	Downregulates (3)
ENSBTAG00000000005	ADRBK2		2.891	Regulates (4)
ENSBTAG00000017131	AFP		-1.110	Regulates (5)
ENSBTAG00000013391	ANKH		-1.006	Regulates (1)
ENSBTAG00000010123	APOE		22.298	Regulates (1)
ENSBTAG00000000113	ARHGEF2		-1.864	Regulates (6)
ENSBTAG00000004085	ASF1B		-2.650	Regulates (1)
ENSBTAG00000020747	ASS1		1.134	Regulates (1)
ENSBTAG00000031402	ASXL1		-1.447	Regulates (1)
ENSBTAG00000024918	BIRC3		2.021	Regulates (1)
ENSBTAG00000007450	C2		22.614	Regulates (1)
ENSBTAG00000016149	C9		-3.083	Regulates (2)
ENSBTAG00000021519	CAMLG		-1.432	Regulates (2)
ENSBTAG00000001441	CARHSP1		1.882	Regulates (1)
ENSBTAG00000010777	CARS		-1.107	Regulates (3)
ENSBTAG00000012537	CASP6		1.172	Regulates (2)
ENSBTAG00000008466	CCNB1IP1		-1.153	Regulates (3)
ENSBTAG00000017514	CCND1		1.341	Regulates (1)
ENSBTAG00000004735	CCNE1		1.564	Regulates (1)
ENSBTAG00000003851	CCNL1		-1.092	Regulates (3)
ENSBTAG00000003585	CD47		1.727	Regulates (2)
ENSBTAG00000020826	CHIC1		-2.274	Regulates (2)
ENSBTAG00000004792	CHMP4C		-1.133	Regulates (1)
ENSBTAG00000007591	CHUK		1.166	Regulates (4)
ENSBTAG00000021424	CSK		1.243	Regulates (4)
ENSBTAG00000006367	CTGF		11.170	Regulates (1)
ENSBTAG00000020417	DAPK3		1.639	Regulates (4)
ENSBTAG00000005372	DLGAP1		2.130	Regulates (2)
ENSBTAG00000016738	DTX1		-1.268	Regulates (2)
ENSBTAG00000017446	E2F8		-9.380	Regulates (1)
ENSBTAG00000037571	EBAG9		1.273	Regulates (4)
ENSBTAG00000011628	EGFR		2.018	Regulates (1)
ENSBTAG00000007202	EI24		-1.434	Regulates (1)
ENSBTAG00000000815	EPHA2		-1.090	Regulates (1)
ENSBTAG00000000369	EPS8		-1.222	Regulates (2)
ENSBTAG00000009396	EXO1 (includes EG:26909)		-3.380	Regulates (1)
ENSBTAG00000017846	F11R		2.021	Regulates (1)
ENSBTAG00000017722	F5		4.451	Regulates (2)
ENSBTAG00000001500	FIGNL1		-4.754	Regulates (1)
ENSBTAG00000044105	FOXO1 (includes EG:2308)		9.981	Regulates (1)
ENSBTAG00000030434	FUCA1		1.747	Regulates (1)
ENSBTAG00000046803	GAS1 (includes EG:14451)		3.361	Regulates (1)
ENSBTAG00000003184	GATA1		1.929	Regulates (1)
ENSBTAG00000011590	GLIPR1		1.796	Regulates (2)
ENSBTAG00000031256	GLRX		3.380	Regulates (1)
ENSBTAG00000017329	GMNN		-2.218	Regulates (1)
ENSBTAG00000046174	GNA13		1.371	Regulates (2)
ENSBTAG00000020538	HERC5		3.336	Regulates (3)
ENSBTAG00000011358	IER3		-1.271	Regulates (1)
ENSBTAG00000007389	IFI35		-1.226	Regulates (1)
ENSBTAG00000005596	IGFBP2		-1.033	Regulates (1)
ENSBTAG00000016332	ING3		-1.282	Regulates (1)
ENSBTAG00000012921	KIF24		-4.673	Regulates (3)
ENSBTAG00000014406	LATS2		1.269	Regulates (1)
ENSBTAG00000013541	LMO3		1.625	Regulates (2)
ENSBTAG00000033983	MAP2K1		-1.258	Regulates (4)
ENSBTAG00000012103	MAP2K4		-1.141	Regulates (4)
ENSBTAG00000011600	MAP3K8		22.128	Regulates (4)
ENSBTAG00000015839	MAP4		1.260	Regulates (2)
ENSBTAG00000021145	MAP4K1		-1.059	Regulates (4)
ENSBTAG00000016156	MAPK3		2.563	Regulates (4)
ENSBTAG00000015595	MCM5		-5.210	Regulates (1)
ENSBTAG00000016619	MIS18A		-4.287	Regulates (1)
ENSBTAG00000016758	MLH1		-1.045	Regulates (2)
ENSBTAG00000012252	MOCOS		1.962	Regulates (3)
ENSBTAG00000043961	MPDZ		1.137	Regulates (1)
ENSBTAG00000019830	MRPL46		-2.990	Regulates (3)
ENSBTAG00000002742	MSH2		1.236	Regulates (5)
ENSBTAG00000003098	MTDH		-1.243	Regulates (1)
ENSBTAG00000011981	MYBL1		-3.077	Regulates (3)
ENSBTAG00000012925	NCAPH		-5.520	Regulates (1)
ENSBTAG00000031503	NDUFA4L2		1.460	Regulates (3)
ENSBTAG00000014650	NFATC2IP		-1.390	Regulates (1)
ENSBTAG00000006017	NFKB2		-1.613	Regulates (9)
ENSBTAG00000017599	NR2F1		1.323	Regulates (1)
ENSBTAG00000012508	OSGIN1		-1.303	Regulates (3)
ENSBTAG00000016124	PACSIN1		5.299	Regulates (1)
ENSBTAG00000021601	PARD6B		1.418	Regulates (2)
ENSBTAG00000017426	PDCD6IP		1.101	Regulates (3)
ENSBTAG00000012945	PDE6A		1.197	Regulates (2)
ENSBTAG00000003885	PEX2 (includes EG:19302)		1.289	Regulates (2)
ENSBTAG00000015719	PIGF		1.372	Regulates (1)
ENSBTAG00000020787	PIK3R4		1.317	Regulates (2)
ENSBTAG00000000396	PIM1		-1.177	Regulates (4)
ENSBTAG00000004009	PMM1		1.704	Regulates (1)
ENSBTAG00000017542	PPARD		1.070	Regulates (4)
ENSBTAG00000011198	PPP1CC		-1.093	Regulates (4)
ENSBTAG00000013367	PPT1		-1.627	Regulates (2)
ENSBTAG00000020297	PQLC3		2.722	Regulates (1)
ENSBTAG00000020921	PRKCB		2.062	Regulates (4)
ENSBTAG00000014119	PRKCZ		1.467	Regulates (6)
ENSBTAG00000013736	PROM1		74.907	Regulates (1)
ENSBTAG00000011075	PROSC		1.035	Regulates (1)
ENSBTAG00000002936	PRRX2		-1.667	Regulates (1)
ENSBTAG00000006616	PTPN1		2.809	Regulates (4)
ENSBTAG00000006640	RB1		2.607	Regulates (1)
ENSBTAG00000011541	RBL1		-1.675	Regulates (2)
ENSBTAG00000014447	RPS6KA1 (includes EG:20111)		1.783	Regulates (4)
ENSBTAG00000004742	RUNX1		-1.420	Regulates (1)
ENSBTAG00000001629	SCMH1		-1.457	Regulates (1)
ENSBTAG00000039442	SEC62 (includes EG:294912)		1.068	Regulates (2)
ENSBTAG00000006138	SEMA3C		2.720	Regulates (2)
ENSBTAG00000016328	SFPQ		-2.043	Regulates (3)
ENSBTAG00000004269	SGK1		3.175	Regulates (1)
ENSBTAG00000016902	SGTB		3.207	Regulates (1)
ENSBTAG00000018634	SH3BGRL2		2.890	Regulates (1)
ENSBTAG00000013869	SH3BP4		1.073	Regulates (1)
ENSBTAG00000019838	SHC1 (includes EG:20416)		-1.079	Regulates (2)
ENSBTAG00000010868	SIAH1		1.643	Regulates (2)
ENSBTAG00000020266	SLC19A2		1.219	Regulates (2)
ENSBTAG00000019853	SMURF2		-1.236	Regulates (1)
ENSBTAG00000014554	SNAI1		2.979	Regulates (12)
ENSBTAG00000003546	TFAM		-1.064	Regulates (1)
ENSBTAG00000000783	TGFA		-1.084	Regulates (2)
ENSBTAG00000035030	TMED7		-1.088	Regulates (1)
ENSBTAG00000007360	TMEM43		-1.078	Regulates (1)
ENSBTAG00000003313	TNFRSF9		62.299	Regulates (3)
ENSBTAG00000018994	TNFSF10		-1.157	Regulates (2)
ENSBTAG00000003336	TPD52L1		7.568	Regulates (2)
ENSBTAG00000005456	TTK		-4.205	Regulates (1)
ENSBTAG00000046922	TWIST1		1.688	Regulates (4)
ENSBTAG00000007003	TYMS		-5.010	Regulates (1)
ENSBTAG00000012170	UBL3		1.496	Regulates (1)
ENSBTAG00000002224	UHRF1		-3.274	Regulates (1)
ENSBTAG00000014270	UNC5B		4.021	Regulates (1)
ENSBTAG00000008428	UPP1		1.038	Regulates (1)
ENSBTAG00000010426	XRCC5		-1.064	Regulates (2)
ENSBTAG00000001523	YES1		1.118	Regulates (2)
ENSBTAG00000005892	ZAP70		5.734	Regulates (2)
ENSBTAG00000010255	ZNF24		1.047	Regulates (3)
238 OF 518 GENES HAVE EXPRESSION DIRECTION CONSISTENT WITH ACTIVATION OF tp53
